# Supplementary material for: A nomogram based on conventional ultrasound and elastography for diagnosing BI-RADS category 3–5 lesions
Source: BMC Med Imaging. 2026 Feb 11;26:138. doi: 10.1186/s12880-026-02216-3 (PMC12998031; doi:10.1186/s12880-026-02216-3)
Supplement: Supplementary file 1 — Supplementary Material 1 [file 12880_2026_2216_MOESM1_ESM.xlsx]

## Sheet: training group
Age(0:＜40y;1≥40y)	Shape(0:regular; 1:irregular)	Circumscribed margin(0:Yes; 1:No)	Indistinct margin(0:No; 1:Yes)	Angular margin(0:No; 1:Yes)	Microlobulated margin(0:No; 1:Yes)	Spiculated margin(0:No; 1:Yes)	Hyperechoic halo(0:No; 1:Yes)	Orientation(0:parallel; 1:not parallel)	Echo pattern(0:hypoechoic; 1:isoechoic/hyperechoic/heterogeneous; 2:complex cystic and solid)	Posterior features(0:no posterior features;1:enhancement;2:shadowing;3:combined pattern)	Calcification(0:absent; 1:macrocalcification; 2:microcalcification)	Vascularity(0:absent; 1:edge blood supply; 2:internal blood supply)	Elasticity assessment(0:soft; 1:medium; 2:hard)	Conventional BI-RADS category	Pathology(0:benign; 1:malignant)				Count	Pathology(0:benign; 1:malignant)
0	1	1	0	1	0	0	0	0	0	0	0	0	0	4a	0				Age(0:＜40y;1≥40y)	0	1	Grand Total
1	1	1	0	1	1	0	0	1	0	1	0	0	1	4a	1				0	186	43	229
0	1	1	0	0	1	0	0	0	0	2	0	0	1	4a	0				1	210	176	386
0	1	1	1	1	1	1	1	1	0	2	2	2	2	5	1				Grand Total	396	219	615
0	1	1	0	1	0	0	0	0	0	0	0	1	1	4a	0
1	1	1	1	1	1	1	1	0	0	2	0	1	0	5	1
0	1	1	1	1	0	0	0	0	0	0	0	0	0	4a	0
0	1	1	0	1	0	0	0	0	0	1	0	2	2	4a	0
1	1	1	0	1	1	0	0	1	0	0	0	1	2	4a	1
0	1	1	1	1	1	1	0	0	0	0	2	0	0	4b	1
1	1	1	0	1	0	0	0	0	0	0	2	0	0	4c	0
1	1	1	1	1	1	0	0	0	0	2	2	2	2	4b	1
1	1	1	0	0	1	0	0	0	2	1	0	2	1	5	1
1	1	1	0	1	0	0	0	0	0	3	0	2	2	4c	1
0	1	1	0	0	0	0	0	0	0	0	0	0	0	5	0
1	1	1	0	1	0	0	0	0	0	3	0	1	0	4a	0
1	1	1	0	1	0	0	0	0	0	1	0	0	0	4b	0
1	1	1	0	1	0	1	0	0	0	1	2	1	0	4a	1				Count	Pathology(0:benign; 1:malignant)
0	1	1	1	1	1	1	0	0	0	3	2	0	1	4c	1				Shape(0:regular; 1:irregular)	0	1	Grand Total
0	0	0	0	0	0	0	0	0	0	1	2	0	1	5	0				0	107	11	118
0	1	1	0	1	0	0	0	0	0	3	2	0	1	4a	0				1	289	208	497
1	1	1	1	1	1	0	0	0	0	3	2	0	1	4b	0				Grand Total	396	219	615
1	1	1	0	0	1	0	0	0	0	0	0	1	0	4b	0
1	1	1	0	1	0	0	0	0	0	0	0	0	0	4a	0
1	1	1	0	1	0	0	0	0	0	0	0	0	1	4a	0
0	1	1	0	1	0	0	0	0	0	0	2	1	2	4a	0
0	0	0	0	0	0	0	0	0	0	0	0	0	0	4b	0
1	1	1	1	1	1	0	1	0	0	3	0	2	1	4a	1
1	1	1	1	1	0	0	0	0	0	0	0	0	0	4c	0
0	1	1	1	1	1	0	0	0	0	0	2	2	0	4a	0
0	1	0	0	0	0	0	0	0	0	0	0	2	0	4b	0
1	1	1	1	1	0	0	1	1	0	0	2	2	2	4a	1
1	1	1	0	1	0	0	0	0	0	0	0	0	1	4b	0
1	1	1	0	1	1	0	0	0	0	0	0	0	1	4a	0
1	1	1	1	1	1	0	0	0	1	1	0	1	1	4a	1
1	1	1	1	1	1	1	1	0	0	3	2	0	2	4a	1				Count	Pathology(0:benign; 1:malignant)
1	0	0	0	0	0	0	0	0	1	0	0	2	0	5	0				Circumscribed margin(0:Yes; 1:No)	0	1	Grand Total
1	1	1	0	1	1	0	0	0	0	0	0	0	0	5	0				0	130	12	142
1	0	0	0	0	0	0	0	0	0	0	0	0	1	4a	0				1	266	207	473
1	1	1	1	1	0	0	0	0	0	2	2	1	1	4a	1				Grand Total	396	219	615
0	0	0	0	0	0	0	0	0	0	0	0	0	0	4a	0
0	1	1	1	1	1	0	0	0	0	0	0	1	2	5	1
1	1	1	0	1	1	0	0	0	0	0	0	2	1	4a	1
1	0	0	0	0	0	0	0	0	0	3	1	0	1	3	0
0	1	1	1	1	1	0	0	0	0	0	0	1	0	4b	0
0	1	1	0	1	1	0	0	0	0	1	0	0	1	5	0
0	0	0	0	0	0	0	0	0	0	1	0	0	0	3	0
0	1	1	0	1	1	0	0	0	2	0	0	1	0	4a	0
1	1	1	0	1	1	0	0	0	0	0	0	2	0	4b	1
1	0	0	0	0	0	0	0	0	0	1	0	2	0	4a	0
0	1	0	0	0	0	0	0	0	0	0	0	1	1	4a	0
0	1	0	0	0	0	0	0	0	0	1	0	0	0	4b	0
1	1	0	0	0	0	0	0	1	0	2	0	0	2	3	0
1	1	1	1	1	0	0	0	0	0	3	0	0	0	4a	0				Count	Pathology(0:benign; 1:malignant)
1	1	1	0	1	0	0	0	0	0	0	0	0	1	4a	0				Indistinct margin(0:No; 1:Yes)	0	1	Grand Total
1	1	1	1	0	0	0	0	1	0	2	0	0	2	4a	0				0	319	101	420
1	1	1	0	1	0	0	0	0	0	2	0	0	0	4b	0				1	77	118	195
0	1	1	0	1	0	0	0	1	0	0	2	2	1	4a	0				Grand Total	396	219	615
1	1	1	0	1	1	1	0	0	0	1	2	2	1	4b	1
1	1	1	0	1	1	1	0	0	0	2	2	2	2	5	1
1	1	1	1	0	1	0	0	1	0	0	0	0	2	4c	1
1	1	1	1	1	1	1	1	1	0	3	0	2	2	4c	1
0	1	1	0	1	0	1	0	0	0	0	2	2	1	4c	1
1	1	1	0	1	0	0	0	0	2	1	2	1	0	5	0
1	1	1	0	1	1	0	0	0	0	3	2	1	2	4a	1
1	1	1	1	1	1	0	0	1	0	2	2	2	2	4c	1
1	1	1	1	1	1	1	1	1	0	1	2	2	2	4c	1
1	1	1	0	0	1	0	0	0	0	0	0	0	2	5	0
1	1	1	1	0	1	0	0	0	0	1	2	2	2	4a	0
0	0	0	0	0	0	0	0	0	0	2	1	0	1	4b	0
0	1	1	0	1	0	0	0	0	0	0	0	0	0	4a	0
0	1	1	0	1	0	0	0	0	0	0	0	0	0	4a	0				Count	Pathology(0:benign; 1:malignant)
1	0	1	0	1	0	0	0	1	0	1	0	2	1	4a	1				Angular margin(0:No; 1:Yes)	0	1	Grand Total
0	1	1	1	0	0	0	0	0	0	0	0	0	1	4c	0				0	233	78	311
1	1	1	1	1	1	0	0	0	0	3	0	0	1	4a	1				1	163	141	304
1	1	1	0	1	1	0	0	0	0	1	0	0	1	5	0				Grand Total	396	219	615
0	1	1	0	1	0	0	0	0	0	1	0	0	0	4b	0
0	1	1	0	1	1	0	0	0	0	1	0	2	1	4a	0
1	1	1	1	1	1	0	1	0	0	0	2	1	2	4a	1
1	1	1	0	1	0	1	0	0	2	1	0	2	2	5	1
1	1	1	0	1	1	0	0	1	0	0	2	2	2	5	1
1	0	0	0	0	0	0	0	0	2	1	0	0	1	5	0
1	0	0	0	0	0	0	0	0	0	0	0	0	1	4a	0
1	0	0	0	0	0	0	0	0	0	1	0	2	1	3	0
0	1	1	0	0	1	0	0	0	0	0	0	2	1	4a	0
0	1	1	0	1	0	0	0	0	0	0	2	0	0	4a	0
1	0	0	0	0	0	0	0	0	0	2	0	0	0	4a	0
1	1	1	0	0	1	0	0	0	0	0	0	0	1	4a	0
0	1	1	1	0	0	0	1	0	0	0	0	0	1	4a	1
1	1	1	0	1	1	0	0	0	0	0	0	0	2	4b	0				Count	Pathology(0:benign; 1:malignant)
1	1	1	0	1	1	0	0	0	0	0	0	0	1	4a	0				Microlobulated margin(0:No; 1:Yes)	0	1	Grand Total
1	0	0	0	0	0	0	0	0	0	0	0	0	0	4a	0				0	257	66	323
0	1	1	1	0	1	0	0	0	0	0	0	0	1	4a	0				1	139	153	292
0	1	1	0	1	0	0	0	0	0	0	0	0	0	4a	0				Grand Total	396	219	615
1	1	1	0	1	1	1	0	0	0	1	2	1	1	5	1
0	1	1	1	1	1	0	0	0	0	2	0	1	1	5	1
1	1	1	0	1	1	1	0	0	0	2	0	1	1	5	1
1	1	1	1	1	1	1	1	1	0	0	2	2	2	5	1
1	1	1	1	0	1	1	0	1	2	0	2	2	1	4c	1
1	1	1	0	1	0	0	0	0	0	1	0	2	1	4b	0
0	1	1	0	1	1	0	0	0	0	0	2	2	2	5	1
1	1	1	0	1	1	0	0	0	0	3	0	0	2	4a	1
1	1	1	0	1	1	0	0	0	0	0	0	0	1	4c	1
1	1	1	0	1	0	0	0	0	0	0	1	0	0	4a	0
0	1	1	0	1	1	0	0	0	0	0	0	0	0	4a	0
0	1	1	0	1	0	0	0	0	0	1	0	0	0	4a	0
0	1	1	0	1	1	0	0	0	0	0	0	0	1	4b	0
1	1	1	1	1	1	0	0	0	0	0	2	0	0	4c	0				Count	Pathology(0:benign; 1:malignant)
1	1	1	0	1	0	0	0	0	0	0	0	0	1	4a	0				Spiculated margin(0:No; 1:Yes)	0	1	Grand Total
1	1	1	0	1	1	0	0	0	0	0	2	2	0	4a	0				0	381	156	537
1	1	1	0	1	1	0	0	0	0	0	0	0	1	4a	0				1	15	63	78
1	1	1	0	0	1	0	0	0	0	0	0	0	0	4a	0				Grand Total	396	219	615
0	1	1	0	1	1	0	0	0	0	0	0	0	0	4a	0
1	1	1	1	1	1	1	1	0	0	2	2	0	1	5	1
0	1	1	1	0	1	0	0	0	0	2	2	2	2	5	1
1	1	1	0	1	0	0	0	0	0	2	0	0	1	4b	0
1	1	1	0	0	1	0	0	0	0	0	2	1	0	4a	0
1	1	1	0	0	1	0	0	0	0	0	0	0	0	4a	0
1	1	1	0	0	1	0	0	0	0	1	0	0	0	4a	0
1	0	0	0	0	0	0	0	1	0	0	0	0	0	4a	1
1	0	1	1	0	0	0	0	0	1	2	0	0	0	4a	1
1	1	1	0	0	1	0	0	0	0	0	0	0	0	4a	0
1	1	1	1	1	0	0	0	0	0	0	0	0	0	4a	0
1	1	1	0	1	0	0	0	0	0	0	0	2	0	4a	0
1	1	1	1	0	1	0	0	0	0	2	0	0	2	4a	0
0	0	0	0	0	0	0	0	0	1	1	0	2	0	4a	0				Count	Pathology(0:benign; 1:malignant)
0	1	1	0	0	1	0	0	0	0	0	0	0	0	4a	0				Hyperechoic halo(0:No; 1:Yes)	0	1	Grand Total
1	1	1	0	1	1	0	0	0	0	0	0	0	0	4a	0				0	392	180	572
1	1	1	1	1	1	0	1	1	0	3	0	2	1	5	1				1	4	39	43
0	1	1	0	1	0	0	0	0	0	0	0	0	1	4a	0				Grand Total	396	219	615
1	1	1	0	1	1	0	0	0	2	1	0	2	1	4c	0
1	1	1	0	1	1	0	0	1	0	0	0	0	0	4b	0
1	1	1	0	0	1	0	0	0	0	2	2	1	1	4b	0
0	0	0	0	0	0	0	0	0	0	0	1	0	0	3	0
1	1	1	1	1	1	0	1	0	0	3	0	2	2	4c	1
1	1	1	0	0	1	0	0	0	0	0	0	0	0	4b	0
0	1	1	1	1	1	0	0	0	0	1	0	0	1	4c	1
1	1	1	1	1	1	0	0	0	0	0	2	1	2	5	1
0	1	1	1	0	1	0	0	0	0	1	2	0	1	4a	0
1	1	1	1	1	1	0	0	0	0	0	2	2	2	5	0
0	1	1	0	1	0	0	0	0	0	0	2	2	1	4b	0
1	1	1	1	1	1	1	1	1	0	0	0	0	1	4c	1
1	1	1	0	1	0	0	0	1	0	0	0	0	1	4a	1
1	1	1	1	1	0	0	0	0	0	0	0	0	0	3	0				Count	Pathology(0:benign; 1:malignant)
1	0	0	0	0	0	0	0	0	0	0	0	0	0	3	0				Orientation(0:parallel; 1:not parallel)	0	1	Grand Total
0	1	1	1	1	1	0	0	0	0	1	0	1	0	5	1				0	352	158	510
1	1	1	1	0	0	0	0	1	0	0	0	0	1	4a	0				1	44	61	105
0	1	1	0	0	1	0	0	0	2	0	0	0	0	4a	0				Grand Total	396	219	615
1	1	1	0	1	0	0	0	0	0	0	0	0	0	4b	0
0	1	1	0	1	1	0	0	0	2	1	0	0	1	4b	0
1	0	0	0	0	0	0	0	0	0	0	0	0	0	4a	0
1	1	1	0	1	0	0	0	0	0	0	0	0	0	4a	0
1	1	1	0	1	0	0	0	0	0	0	0	0	0	4a	0
1	1	1	0	1	0	0	0	0	0	0	0	0	0	4a	0
1	1	1	0	1	0	0	0	0	0	0	0	0	0	4a	0
1	1	1	1	1	1	0	0	0	0	1	0	2	1	5	1
1	1	1	0	1	1	0	0	1	0	0	0	0	1	4c	1
1	1	1	1	1	1	0	0	0	0	1	0	2	2	4c	1
1	1	1	1	1	1	0	1	0	0	3	2	2	1	5	1
0	1	1	0	1	0	0	0	0	1	1	0	0	0	4a	0
0	1	1	0	1	0	0	0	0	0	0	0	2	0	4b	0
0	1	1	1	1	1	1	0	0	0	0	2	1	0	5	0				Count	Pathology(0:benign; 1:malignant)
0	1	1	0	1	0	1	0	1	0	0	0	0	0	4a	0				Echo pattern(0:hypoechoic; 1:isoechoic/hyperechoic/heterogeneous; 2:complex cystic and solid)	0	1	Grand Total
0	1	1	0	1	1	1	0	1	0	0	2	0	1	4c	0				0	349	202	551
1	0	0	0	0	0	0	0	0	0	0	0	0	0	4a	0				1	20	7	27
1	0	0	0	0	0	0	0	0	2	0	0	0	0	4a	0				2	27	10	37
1	1	1	0	1	1	0	0	0	0	3	0	2	1	4c	0				Grand Total	396	219	615
1	1	1	0	1	1	0	0	0	0	0	0	2	0	4a	0
1	1	1	0	1	0	0	0	0	0	0	0	0	2	4a	0
1	1	1	1	1	1	1	1	0	0	2	0	2	1	5	1
1	1	1	0	0	1	0	0	0	2	1	2	2	0	5	1
1	0	0	0	0	0	0	0	0	0	2	2	2	2	4c	1
1	1	1	1	1	1	0	0	0	0	3	2	2	2	5	1
1	1	0	0	0	0	0	0	0	0	0	2	0	1	4b	0
0	1	1	0	1	1	0	0	1	0	0	0	0	1	4a	0
0	0	0	0	0	0	0	0	0	0	0	0	0	1	3	0
0	1	1	0	0	1	0	0	0	0	0	0	0	1	3	0
0	0	0	0	0	0	0	0	0	0	0	0	0	2	3	0
0	1	1	0	1	1	0	0	0	0	1	0	2	0	4c	0
0	1	1	0	1	1	0	0	0	0	0	2	2	1	4b	0				Count	Pathology(0:benign; 1:malignant)
1	1	1	0	1	1	0	0	0	0	0	2	1	1	4b	0				Posterior features(0:no posterior features;1:enhancement;2:shadowing;3:combined pattern)	0	1	Grand Total
1	1	1	0	1	1	0	0	0	0	2	0	0	1	4b	0				0	267	105	372
1	0	1	1	0	0	0	0	0	0	0	0	0	1	4a	0				1	65	47	112
0	1	0	0	0	0	0	0	0	0	0	0	1	1	4a	0				2	44	44	88
1	1	1	1	0	1	0	0	0	0	0	0	1	1	4b	0				3	20	23	43
1	1	1	0	0	1	0	0	0	0	0	0	1	1	4b	0				Grand Total	396	219	615
0	1	1	1	0	0	0	0	1	1	2	1	0	2	4b	0
0	0	0	0	0	0	0	0	0	0	0	0	0	0	3	0
1	1	1	0	1	1	0	0	0	0	0	2	2	1	4c	0
0	1	1	0	1	0	0	0	0	0	0	2	0	0	4a	0
0	1	1	1	1	1	1	1	1	0	3	2	1	2	5	1
0	1	1	1	1	1	0	1	0	0	0	2	2	2	5	1
0	1	1	1	0	1	0	0	0	0	0	2	1	2	4b	1
1	1	1	1	1	1	1	1	1	0	3	2	1	2	5	1
1	0	0	0	0	0	0	0	0	0	1	0	0	0	4a	0
1	1	1	1	0	1	0	0	0	2	3	2	0	1	4b	0
1	1	1	1	0	0	1	0	1	0	3	0	0	1	4b	0
0	1	1	1	0	0	0	0	0	0	0	2	0	0	4a	0				Count	Pathology(0:benign; 1:malignant)
0	1	1	0	1	1	0	0	1	0	2	0	0	1	4b	0				Calcification(0:absent; 1:macrocalcification; 2:microcalcification)	0	1	Grand Total
0	1	1	0	1	0	0	0	0	0	0	0	0	0	4a	0				0	294	99	393
1	1	1	0	0	1	0	0	1	0	2	0	0	2	4a	0				1	30	5	35
0	0	0	0	0	0	0	0	0	1	0	0	0	0	4a	0				2	72	115	187
0	1	1	0	1	1	0	0	0	0	3	0	2	1	4a	0				Grand Total	396	219	615
1	1	1	0	1	1	0	0	0	0	2	2	2	2	5	1
1	1	1	0	1	1	1	0	0	0	3	2	2	2	5	1
1	1	1	1	1	1	0	0	1	0	0	2	2	2	5	1
0	1	1	1	1	1	0	0	0	0	3	0	1	1	5	1
0	1	1	0	1	0	0	0	0	2	1	0	2	2	4a	0
1	1	1	0	1	1	0	0	0	0	0	1	0	0	4a	0
1	0	1	0	1	0	0	0	0	0	2	0	0	0	4a	0
1	1	1	0	1	0	0	0	0	0	0	0	0	0	4a	0
1	0	0	0	0	0	0	0	1	0	2	2	0	1	4b	0
1	1	1	0	0	1	0	0	0	0	0	0	0	1	4a	0
0	1	1	1	1	1	0	0	0	0	1	2	2	2	4c	1
1	1	1	0	1	1	0	0	1	0	0	0	2	2	4b	1
1	1	1	1	0	1	0	0	0	2	0	2	1	1	5	1				Count	Pathology(0:benign; 1:malignant)
1	1	1	1	1	1	0	0	1	0	2	0	1	2	4c	1				Vascularity(0:absent; 1:edge blood supply; 2:internal blood supply)	0	1	Grand Total
1	1	1	0	0	0	1	0	1	0	0	0	0	0	4a	0				0	247	42	289
1	1	1	0	1	1	0	0	1	0	0	0	0	1	4a	0				1	65	67	132
0	0	0	0	0	0	0	0	0	0	0	0	0	0	3	0				2	84	110	194
0	0	0	0	0	0	0	0	0	0	0	0	0	0	3	0				Grand Total	396	219	615
1	1	1	0	1	0	0	0	1	0	0	0	0	0	4a	0
1	1	1	0	1	0	0	0	0	2	1	0	1	0	4a	0
1	1	1	0	0	1	0	0	0	0	2	0	0	0	4a	0
1	0	0	0	0	0	0	0	0	0	2	1	0	1	4a	0
1	1	1	1	0	1	0	0	0	0	0	1	2	1	4b	0
1	0	1	1	0	0	0	0	0	0	0	0	0	1	4a	0
1	1	1	0	1	1	0	0	0	0	0	2	1	1	4c	1
1	1	1	0	1	1	0	0	0	0	0	2	2	2	5	1
1	1	1	1	1	1	1	0	0	0	0	0	1	1	5	1
1	1	1	1	1	1	1	1	1	0	2	0	1	2	4c	1
1	1	1	1	1	1	1	0	1	0	1	0	1	2	5	1
1	1	1	1	0	1	0	0	0	0	0	1	1	2	4c	1
1	1	1	0	1	0	0	0	0	0	0	0	2	1	4a	1				Count	Pathology(0:benign; 1:malignant)
1	0	1	0	0	1	0	0	0	0	1	2	1	0	5	1				Elasticity assessment(0:soft; 1:medium; 2:hard)	0	1	Grand Total
1	1	1	0	1	0	1	0	1	0	0	0	2	2	4c	1				0	170	24	194
0	1	1	1	0	1	0	0	0	0	0	2	2	1	5	1				1	177	81	258
1	1	1	0	1	1	0	0	0	2	1	2	2	1	4b	0				2	49	114	163
0	1	1	0	1	0	0	0	0	0	1	0	1	0	4a	0				Grand Total	396	219	615
0	0	1	1	0	0	0	0	0	0	1	0	2	0	3	0
0	0	1	0	1	1	0	0	0	0	2	2	1	2	4a	0
1	1	0	0	0	0	0	0	0	0	0	1	1	1	4a	0
1	1	1	0	1	1	0	0	0	0	0	0	0	0	4a	0
0	1	1	0	1	1	0	0	0	0	0	0	0	1	4a	0
0	0	1	0	0	1	0	0	0	0	3	2	0	1	4b	0
1	1	1	0	1	1	0	0	0	0	0	0	0	1	4a	0
1	1	1	0	1	0	0	0	1	0	1	2	0	2	4c	1
1	1	1	1	0	1	1	1	0	0	2	2	2	1	5	1
1	1	1	0	0	1	0	0	0	0	1	0	2	1	4c	1
0	1	1	0	1	1	0	0	0	0	1	0	1	1	4a	0
0	0	1	0	1	0	0	0	0	1	1	0	1	0	4a	0
0	0	1	1	0	0	0	0	0	0	2	1	0	2	4a	0				Count	Pathology(0:benign; 1:malignant)
1	1	1	1	0	0	0	0	0	0	0	0	0	1	4a	0				Conventional BI-RADS category	0	1	Grand Total
1	1	1	0	1	0	0	0	0	0	0	0	1	0	4a	0				3	39		39
1	1	1	0	0	1	0	0	1	0	3	0	2	0	4a	0				5	13	85	98
0	1	1	1	0	1	1	0	0	0	3	2	2	0	4c	0				4a	271	33	304
1	1	1	0	1	0	0	0	0	0	0	0	0	1	4a	0				4b	56	34	90
1	1	1	1	0	1	0	0	0	0	2	2	1	2	5	1				4c	17	67	84
1	1	1	1	0	1	1	0	1	0	0	2	1	2	4c	1				Grand Total	396	219	615
1	1	1	0	1	1	1	0	1	0	1	2	2	2	5	1
1	1	1	1	1	1	1	1	0	0	3	2	2	2	5	1
1	1	1	1	1	1	1	0	1	0	0	0	1	1	4b	1
1	1	1	1	1	1	0	1	0	0	0	2	2	1	4c	1
0	1	1	1	1	1	1	1	0	0	2	2	2	0	4c	1
0	1	1	0	1	1	0	0	0	0	0	0	2	2	4c	1
1	1	1	1	0	0	0	0	0	0	0	0	1	2	4a	1
1	1	1	1	1	1	1	1	0	0	2	0	2	1	5	1
1	1	1	0	1	0	0	0	0	0	3	0	0	0	4a	0
1	1	0	0	0	0	0	0	0	0	1	0	2	0	4a	0
1	1	1	1	0	0	0	0	0	0	2	1	0	1	4a	0
1	1	1	0	1	0	0	0	0	0	1	0	2	1	4a	0
1	1	1	0	0	1	0	0	0	0	0	1	0	0	4a	0
1	1	1	0	0	1	0	0	0	0	0	0	1	0	4a	0
1	1	1	0	1	1	1	0	0	0	0	0	2	1	4a	0
0	1	1	0	1	1	0	0	0	2	1	0	0	0	4a	0
0	1	1	1	0	1	0	0	1	0	2	0	1	0	4b	0
1	0	0	0	0	0	0	0	0	0	2	0	0	1	4a	0
1	1	1	1	0	1	0	0	1	1	2	0	1	1	4b	1
0	1	1	0	0	1	1	0	1	0	0	2	2	1	5	1
1	1	1	0	0	1	0	0	0	0	2	2	2	1	4c	1
1	1	1	1	0	1	0	0	1	0	0	0	0	1	5	1
1	1	1	0	0	1	1	0	0	0	0	0	1	2	5	1
1	1	1	0	1	0	0	0	1	0	0	0	0	0	4a	0
1	1	1	0	0	1	0	0	0	0	0	0	0	0	4a	0
1	1	1	1	0	1	1	0	0	0	0	2	2	1	4b	0
0	0	0	0	0	0	0	0	0	1	1	2	1	1	3	0
0	1	1	1	1	1	1	0	0	0	3	2	1	0	4a	0
1	1	0	0	0	0	0	0	0	0	0	0	0	1	3	0
1	1	1	1	0	1	0	0	0	0	0	2	1	1	4c	0
0	0	0	0	0	0	0	0	1	0	0	0	1	1	4a	0
0	1	1	1	0	1	0	0	0	0	0	0	0	0	4a	0
0	1	1	1	1	1	0	0	0	0	0	2	2	2	4c	0
0	1	1	0	0	1	0	0	0	2	1	0	2	1	4a	0
1	1	1	0	1	1	1	0	0	0	0	0	0	1	4a	0
1	1	1	0	1	0	0	0	0	0	0	0	0	1	4a	0
0	1	1	0	1	1	0	0	0	0	0	0	0	0	4a	0
0	1	1	0	1	1	1	0	0	0	1	2	1	0	4a	0
1	0	0	0	0	0	0	0	0	0	0	0	0	0	3	0
1	1	1	0	1	1	0	0	0	0	0	2	0	0	4a	0
1	1	1	0	1	0	0	0	0	0	0	0	0	0	4a	0
1	0	0	0	0	0	0	0	0	0	1	0	0	0	4a	0
0	1	1	0	0	1	0	0	0	0	0	2	0	1	4a	0
1	1	1	0	0	1	0	0	0	0	0	0	1	2	4a	0
0	1	1	0	1	1	0	0	0	0	0	0	0	0	4a	0
0	1	1	0	1	0	0	0	0	0	0	0	0	0	4a	0
1	1	1	0	1	1	0	0	0	0	0	2	2	2	4c	1
1	1	1	1	1	1	0	0	0	0	0	2	0	0	4b	1
1	1	1	0	1	1	1	0	1	0	2	0	2	0	4c	1
1	1	1	1	0	1	0	0	0	0	2	0	2	2	4b	1
1	1	1	1	1	1	0	0	0	0	2	2	2	2	4c	1
1	1	1	1	1	1	1	0	0	0	2	0	0	1	4b	0
1	1	1	0	1	1	0	0	0	0	0	0	1	0	4a	0
0	1	1	0	1	0	0	0	0	0	0	2	0	0	4a	0
1	1	1	0	1	0	0	0	0	0	0	0	0	1	4a	0
1	1	1	0	0	1	0	0	0	1	0	0	2	1	4a	0
0	0	1	1	0	0	0	0	0	0	0	0	1	1	4a	0
0	1	0	0	0	0	0	0	0	0	0	2	0	0	4a	0
1	1	1	0	1	1	0	0	0	0	0	0	0	0	4a	0
0	1	1	1	0	0	0	0	0	0	0	0	0	1	4a	0
0	1	1	0	1	0	0	0	0	0	1	2	2	1	4b	0
1	0	0	0	0	0	0	0	0	0	1	2	0	0	4a	0
1	0	0	0	0	0	0	0	0	0	1	0	2	0	4a	0
1	1	0	0	0	0	0	0	0	0	2	0	0	1	4a	0
0	0	0	0	0	0	0	0	0	0	0	0	1	0	3	0
0	1	0	0	0	0	0	0	1	0	0	0	0	1	4a	0
1	1	1	0	0	1	0	0	0	2	1	0	2	1	4a	0
1	1	1	1	0	1	0	0	0	0	0	0	1	1	4a	0
1	1	1	0	1	0	0	0	0	0	0	0	0	0	4a	0
0	1	1	0	0	1	0	0	1	0	2	0	0	0	4a	0
1	1	1	0	1	0	1	0	0	0	1	0	2	2	4b	1
1	1	1	0	1	1	1	0	0	0	1	0	2	2	5	1
0	1	1	0	0	1	1	0	1	0	1	2	2	1	4c	1
1	1	1	0	0	1	0	0	0	0	1	0	1	0	4c	1
1	1	1	1	1	1	1	0	0	0	3	2	0	1	5	1
0	0	1	0	0	1	0	0	1	0	2	0	0	0	4a	0
1	1	1	0	1	1	0	0	1	0	2	0	0	0	4a	0
0	1	0	0	0	0	0	0	0	0	0	0	1	0	4a	0
1	1	1	0	1	0	0	0	0	0	0	0	0	0	4a	0
1	0	0	0	0	0	0	0	0	0	0	1	0	1	4a	0
0	1	1	0	0	1	0	0	0	0	0	2	0	0	4a	0
0	1	1	1	0	1	0	1	0	0	0	0	2	1	4a	0
0	1	1	0	1	0	0	0	0	0	0	0	0	1	4a	0
1	1	1	0	0	1	0	0	0	0	1	0	1	2	4c	1
0	1	1	1	1	1	0	0	0	0	0	0	1	1	4a	0
0	1	1	0	0	1	0	0	0	0	1	0	1	0	4a	0
1	0	0	0	0	0	0	0	0	0	0	0	1	0	4a	0
1	0	0	0	0	0	0	0	1	2	1	0	0	1	4a	0
1	1	1	0	1	0	0	0	0	0	0	0	2	1	4a	1
1	1	1	1	0	1	0	0	0	0	0	2	1	2	4c	1
1	1	1	1	0	1	0	0	0	0	0	0	0	0	4b	1
1	1	1	0	0	1	1	0	1	0	0	0	2	2	5	1
1	1	1	1	1	1	1	0	0	0	0	0	1	1	4c	1
1	1	1	0	1	1	0	0	0	0	1	2	2	0	4c	1
1	1	1	0	1	1	0	0	0	0	0	2	2	2	4b	1
1	1	1	0	1	0	0	0	0	0	0	0	0	0	4a	1
1	1	1	1	0	0	0	0	0	0	2	2	1	1	4b	1
1	1	1	1	0	1	0	0	0	0	0	2	1	2	4c	1
1	1	1	1	1	1	0	0	1	0	2	2	1	2	4c	1
1	1	0	0	0	0	0	0	0	0	0	0	0	1	4a	1
1	1	1	1	1	1	1	1	0	0	0	2	1	1	5	1
1	1	1	0	1	0	0	0	0	0	1	0	1	0	4c	1
1	1	1	0	1	1	0	0	1	0	1	2	0	0	4b	1
1	1	1	0	1	1	0	0	0	0	1	2	0	0	4b	1
0	1	1	1	0	0	0	0	0	0	0	2	2	2	4a	1
1	1	1	1	0	0	1	1	1	0	0	0	2	2	4c	1
1	1	1	0	1	1	0	0	0	0	1	0	2	0	4c	1
1	1	1	1	1	1	0	1	0	0	1	2	2	1	4c	1
0	1	1	0	1	1	0	0	0	0	1	2	2	2	4c	1
1	1	1	1	0	1	0	0	1	0	2	0	0	2	4c	1
1	1	1	0	0	1	0	0	0	0	2	2	2	2	5	1
1	1	1	1	1	1	1	1	0	0	2	0	1	1	4c	1
1	1	1	1	1	0	0	1	0	0	0	2	1	1	4c	1
1	1	1	1	0	0	0	0	0	0	0	2	2	2	4c	1
0	1	1	1	1	0	0	0	0	0	0	2	0	2	4c	1
0	1	1	0	1	1	0	0	0	0	1	2	2	2	5	1
1	1	1	0	1	0	0	0	0	0	0	2	2	1	4c	1
0	1	1	0	1	0	1	0	1	0	0	0	2	2	5	1
1	1	1	0	1	1	0	0	0	0	0	2	2	1	4b	1
0	1	1	0	1	1	0	0	0	0	0	2	1	2	5	1
1	1	1	0	0	1	0	0	0	2	0	0	0	1	4a	0
1	1	1	0	0	1	0	0	0	0	0	0	0	1	4a	0
0	1	1	0	0	1	0	0	0	0	0	0	0	1	4a	0
0	1	1	0	1	0	0	0	0	0	0	0	0	0	4a	0
1	1	1	1	0	1	0	0	0	0	2	1	0	2	4a	0
1	1	1	0	1	0	0	0	1	0	0	0	0	0	4a	0
0	1	1	0	0	1	0	0	0	0	0	2	2	1	4c	0
1	0	0	0	0	0	0	0	0	0	3	1	1	0	4a	0
1	1	0	0	0	0	0	0	0	0	3	1	1	1	4a	0
1	1	1	0	1	0	0	0	0	0	0	0	0	0	4a	0
0	0	0	0	0	0	0	0	0	0	1	0	2	1	3	0
0	1	1	0	1	1	0	0	0	0	1	0	0	1	3	0
0	0	0	0	0	0	0	0	0	0	1	2	0	0	4a	0
1	1	1	0	1	1	0	0	0	0	3	2	2	1	4a	0
0	1	1	0	0	1	0	0	0	2	0	0	2	0	3	0
1	0	0	0	0	0	0	0	0	0	1	0	2	1	4a	0
1	1	1	1	1	0	0	0	0	0	0	0	0	2	4a	0
0	0	0	0	0	0	0	0	0	2	0	0	0	1	4a	0
0	1	1	0	1	0	0	0	0	0	2	1	1	1	4a	0
1	1	0	0	0	0	0	0	0	0	0	0	0	1	4a	0
1	0	0	0	0	0	0	0	0	0	0	2	1	1	4a	0
1	1	1	0	1	1	0	0	1	0	2	0	0	1	4a	0
1	1	1	1	0	1	1	0	0	0	0	0	1	0	4a	0
0	1	1	0	1	0	0	0	1	0	0	0	1	1	4a	0
1	1	0	0	0	0	0	0	0	0	0	0	0	1	4a	0
0	1	1	1	0	0	0	0	0	0	0	0	0	1	4a	0
0	1	1	1	0	1	0	0	0	0	0	2	2	2	4b	0
1	0	0	0	0	0	0	0	0	2	1	0	0	1	4a	0
0	1	1	1	0	1	0	0	0	0	0	0	2	1	4a	0
0	0	0	0	0	0	0	0	0	0	0	0	2	1	3	0
0	1	1	0	0	1	0	0	0	0	0	0	1	2	4a	0
0	1	0	0	0	0	0	0	0	0	0	0	0	0	4a	0
0	1	1	0	1	1	0	0	0	0	0	0	0	0	4a	0
1	1	1	1	1	1	0	0	0	0	0	0	0	1	4a	0
1	1	0	0	0	0	0	0	0	0	2	0	0	2	4a	0
1	0	0	0	0	0	0	0	1	0	0	0	0	1	4a	0
0	1	0	0	0	0	0	0	0	0	1	0	2	1	4a	0
0	0	0	0	0	0	0	0	0	0	0	0	0	1	4a	0
0	1	1	0	1	0	0	0	0	0	0	0	0	0	4a	0
1	1	0	0	0	0	0	0	1	0	0	2	0	1	4a	0
0	1	1	0	1	1	0	0	0	0	0	0	1	2	4a	0
0	1	1	0	1	1	0	0	0	0	0	0	1	0	4a	0
0	0	0	0	0	0	0	0	0	0	0	0	0	0	4a	0
1	1	1	0	1	0	0	0	0	0	0	0	0	1	4a	0
1	1	1	1	1	0	1	1	1	0	2	0	2	2	5	1
1	1	1	0	0	1	1	0	1	0	1	2	1	1	5	1
1	1	1	1	0	1	0	0	0	0	1	2	2	2	5	1
1	0	0	0	0	0	0	0	0	1	0	0	2	1	4b	1
0	1	1	0	0	1	1	0	0	0	0	2	2	2	5	1
1	1	1	1	0	1	0	0	0	0	0	2	2	2	4b	1
1	1	1	0	1	0	0	0	0	0	0	2	2	1	5	1
0	1	1	0	1	1	0	0	0	0	1	2	2	1	5	1
1	1	1	1	0	1	0	1	0	0	1	0	1	1	4c	1
1	1	1	1	0	1	0	0	0	2	0	0	0	1	4c	1
1	1	1	1	1	0	0	0	0	0	0	2	2	2	5	1
1	1	1	0	1	0	0	0	1	0	0	0	2	1	4a	1
1	0	0	0	0	0	0	0	0	2	0	0	2	1	4a	1
1	1	1	1	1	0	0	0	0	0	2	2	1	2	4c	1
1	1	1	1	1	0	0	0	0	0	0	0	1	2	4b	1
1	1	1	1	1	0	0	0	0	0	0	2	1	2	5	1
1	1	1	1	1	0	0	1	1	0	2	0	2	2	4c	1
1	1	1	0	0	1	0	0	1	0	1	2	2	1	5	1
1	1	1	1	1	1	0	0	0	0	0	0	2	1	4b	1
1	0	0	0	0	0	0	0	0	0	0	0	2	2	4a	0
1	1	1	0	0	1	0	0	0	0	1	2	2	2	5	1
1	1	1	0	0	0	1	0	0	0	0	2	1	2	4b	1
0	1	1	0	1	0	0	0	0	0	0	0	0	0	4a	0
1	1	1	0	1	0	0	0	0	0	0	0	0	1	4a	0
1	1	1	0	1	1	0	0	0	0	0	0	1	1	4b	0
1	1	0	0	0	0	0	0	0	0	0	0	0	0	3	0
0	1	1	0	1	0	0	0	0	0	0	1	0	1	4a	0
1	1	1	1	0	0	0	0	0	0	2	1	1	0	4a	0
0	1	1	0	0	1	0	0	0	2	1	2	2	1	4a	0
0	0	0	0	0	0	0	0	0	1	0	0	0	1	4a	0
0	0	0	0	0	0	0	0	0	0	0	0	0	0	3	0
1	0	0	0	0	0	0	0	0	0	1	0	0	1	4a	0
1	0	0	0	0	0	0	0	0	0	0	0	2	2	4a	0
1	1	1	1	1	1	0	0	1	0	0	2	0	2	5	1
1	1	1	1	1	1	0	0	0	0	2	2	1	2	5	1
1	1	1	0	1	1	0	0	1	0	0	0	1	2	5	1
0	1	1	0	1	1	0	0	0	0	1	2	2	2	5	1
0	1	0	0	0	0	0	0	0	0	1	0	0	1	4b	1
0	1	1	0	0	1	0	0	0	0	0	0	1	0	4a	0
1	1	1	1	0	0	0	0	0	0	2	0	0	0	4a	0
0	1	0	0	0	0	0	0	0	0	0	0	0	1	4a	0
0	1	1	0	1	1	0	0	0	0	0	0	2	2	4b	0
0	1	1	0	0	0	1	0	0	0	0	0	1	2	4a	0
0	0	0	0	0	0	0	0	0	0	0	2	2	0	4a	0
0	1	0	0	0	0	0	0	0	0	0	0	2	1	4a	0
0	1	1	0	0	1	0	0	0	0	1	2	2	2	4a	0
1	0	0	0	0	0	0	0	0	0	0	0	0	1	4a	0
1	0	0	0	0	0	0	0	0	0	0	0	0	1	4a	0
0	1	1	0	1	0	0	0	0	0	0	0	1	1	4a	0
0	1	1	0	1	0	0	0	0	0	0	1	0	1	4a	0
1	1	1	0	1	1	0	0	1	0	2	1	0	1	4a	0
0	0	0	0	0	0	0	0	0	0	1	0	2	1	3	0
1	1	1	0	1	0	0	0	1	0	0	2	0	2	4b	0
0	0	0	0	0	0	0	0	0	0	0	0	2	1	3	0
1	1	1	0	1	1	0	0	0	0	0	0	0	1	4a	0
0	1	1	1	0	0	0	0	0	0	0	0	1	1	4a	0
0	1	0	0	0	0	0	0	1	0	0	2	1	2	4b	0
1	0	0	0	0	0	0	0	0	0	0	0	0	0	4a	0
1	1	1	1	1	0	0	1	1	0	0	0	2	1	4b	0
1	1	0	0	0	0	0	0	0	0	0	0	0	0	4a	0
1	0	0	0	0	0	0	0	0	2	0	0	2	0	4a	0
0	1	1	1	0	0	0	0	0	0	0	0	0	1	4a	0
0	1	0	0	0	0	0	0	0	0	0	0	0	1	4a	0
1	0	0	0	0	0	0	0	0	0	0	0	0	1	3	0
1	0	0	0	0	0	0	0	0	2	0	0	0	1	4a	0
1	1	1	0	0	1	0	0	0	0	1	2	2	2	4a	0
1	1	1	1	0	0	0	0	0	0	0	2	0	0	4a	0
1	1	1	1	0	0	0	0	0	0	0	2	0	0	4a	0
1	1	1	1	1	1	0	0	1	0	2	0	1	1	5	1
0	1	1	0	1	1	0	0	0	0	0	2	2	2	5	1
1	1	1	0	0	1	0	0	1	0	2	2	2	1	4c	1
0	1	1	1	0	1	0	0	0	0	0	0	2	2	4a	0
1	1	1	1	1	0	0	0	0	0	0	2	2	2	4c	1
0	0	0	0	0	0	0	0	0	0	0	0	0	1	3	0
0	0	1	1	0	0	0	0	0	0	0	0	0	1	4a	0
1	1	1	1	1	0	0	0	1	0	0	2	1	2	4c	1
1	1	1	1	0	0	0	0	0	0	2	0	0	1	4a	0
1	1	1	0	1	1	1	0	0	0	1	0	2	2	5	1
1	1	1	1	0	1	0	0	0	0	1	0	2	1	4c	1
1	1	1	0	1	1	0	0	0	0	0	2	2	2	5	1
0	0	0	0	0	0	0	0	1	0	0	0	0	2	4a	0
1	0	0	0	0	0	0	0	0	0	0	2	0	1	4a	0
1	0	0	0	0	0	0	0	0	0	0	0	1	0	4a	0
0	0	0	0	0	0	0	0	0	1	0	0	2	1	3	0
1	1	1	0	0	1	0	0	1	0	2	2	1	1	4c	1
0	1	1	0	0	1	0	0	0	0	0	0	1	1	4a	1
1	1	1	0	1	0	0	0	1	0	0	0	1	2	4a	0
0	1	1	1	0	0	0	0	0	0	2	0	1	0	4b	1
0	1	1	0	1	1	0	0	0	0	0	2	1	2	4c	1
0	1	0	0	0	0	0	0	0	0	0	0	0	2	4a	0
1	0	0	0	0	0	0	0	0	0	1	0	2	1	3	0
1	1	1	1	0	0	0	0	0	0	2	0	1	1	4b	0
1	1	1	0	0	1	0	0	0	0	0	0	0	1	4a	0
1	0	0	0	0	0	0	0	0	0	0	2	0	0	4b	0
0	0	0	0	0	0	0	0	0	0	0	0	0	0	3	0
1	0	0	0	0	0	0	0	0	0	0	0	1	1	4a	0
0	0	0	0	0	0	0	0	0	0	0	0	2	1	4a	0
1	1	1	0	0	1	1	0	1	0	2	2	2	2	5	1
1	1	1	0	1	0	0	0	0	0	0	0	1	2	4a	0
0	1	1	0	1	1	0	0	0	0	0	0	1	1	4b	0
1	1	1	0	1	0	0	0	0	0	1	0	1	0	4b	0
1	1	1	1	1	1	0	0	0	0	0	0	2	2	4a	1
1	1	1	1	0	1	0	0	1	0	0	2	1	2	5	1
0	0	0	0	0	0	0	0	0	0	0	2	0	1	4a	0
1	1	1	0	0	1	0	0	0	0	1	0	2	1	4b	1
0	1	1	0	0	1	0	0	0	0	3	2	2	1	5	1
0	1	1	1	0	0	0	0	0	0	0	0	2	2	4a	0
1	1	1	0	0	1	0	0	0	0	0	1	0	1	4a	0
0	1	1	0	1	1	0	0	0	0	0	0	2	1	4a	0
0	0	0	0	0	0	0	0	0	0	0	0	2	1	4a	0
0	1	1	0	1	0	1	0	0	0	3	1	1	2	4b	1
1	1	1	0	1	1	0	0	0	0	3	2	2	2	4b	1
0	1	1	1	1	0	0	0	0	0	0	0	2	1	4a	0
1	1	1	1	1	0	0	0	0	0	3	2	1	1	4c	1
0	1	0	0	0	0	0	0	0	0	0	0	2	0	4a	0
0	1	1	1	0	1	0	0	0	0	2	1	0	1	4a	0
1	1	0	0	0	0	0	0	0	0	2	1	0	1	4a	0
0	1	0	0	0	0	0	0	1	0	0	2	1	1	4a	0
1	1	1	1	1	1	1	1	1	0	2	0	1	2	5	1
1	0	0	0	0	0	0	0	0	2	1	0	0	1	4a	0
1	1	1	1	1	0	0	0	0	0	0	0	0	1	4b	1
1	1	1	1	0	1	0	0	0	0	0	1	2	2	4b	1
0	1	1	0	1	0	0	0	0	0	0	0	0	0	4a	0
1	1	1	1	1	0	0	0	0	0	2	0	1	2	5	1
1	1	1	1	0	1	1	0	0	0	0	0	1	0	4c	1
1	1	1	1	0	0	0	0	0	0	0	0	2	1	4a	0
1	1	1	1	0	0	0	0	0	1	2	1	0	2	4a	0
1	1	1	0	1	0	1	0	0	0	2	2	1	1	5	1
1	0	1	1	0	0	0	0	0	0	0	2	1	0	4b	1
0	1	1	0	1	0	0	0	0	2	1	0	2	0	4a	0
1	1	1	1	0	0	0	0	0	0	0	0	0	0	4a	0
0	0	0	0	0	0	0	0	0	1	1	0	2	1	3	0
1	1	1	0	1	0	0	0	1	0	2	2	1	2	4c	0
1	1	1	0	1	0	0	0	1	0	1	2	0	2	4c	1
1	1	0	0	0	0	0	0	0	2	0	0	2	0	4a	1
0	1	0	0	0	0	0	0	0	0	0	0	0	2	4a	1
0	1	1	1	1	1	0	0	1	0	2	0	0	2	4c	0
1	0	0	0	0	0	0	0	0	0	0	0	0	0	4a	0
0	1	1	1	1	0	0	0	0	0	3	2	2	1	4a	0
0	0	0	0	0	0	0	0	0	0	0	0	0	0	3	0
0	0	0	0	0	0	0	0	0	0	0	0	0	1	3	0
1	1	1	0	0	1	0	0	0	0	1	2	2	2	5	0
0	1	1	0	1	0	0	0	1	0	0	0	2	2	5	0
1	1	1	1	0	1	1	1	1	0	3	2	2	2	5	1
0	1	1	1	0	1	0	0	0	1	0	2	2	1	4c	1
1	1	1	0	1	0	1	0	1	0	0	2	0	2	4c	0
0	0	0	0	0	0	0	0	0	0	0	1	0	2	4a	1
1	1	0	0	0	0	0	0	0	0	0	0	0	2	4b	1
1	1	1	1	0	0	0	0	0	0	0	0	0	1	4a	1
0	1	1	1	1	1	0	1	0	0	0	0	1	2	4c	0
0	1	1	1	0	0	0	0	0	0	0	0	0	1	4a	0
0	1	1	1	0	1	0	0	1	0	0	0	0	0	4a	0
1	1	1	1	0	0	0	0	0	0	0	0	0	1	4a	1
1	1	1	1	0	0	0	0	0	0	0	1	0	1	4a	0
1	1	0	0	0	0	0	0	0	1	0	2	0	1	4a	0
1	0	0	0	0	0	0	0	0	0	1	0	0	0	3	0
0	1	1	1	0	1	0	1	0	0	0	0	2	2	4b	0
0	1	1	1	1	0	0	1	0	2	0	1	2	2	4b	1
0	1	0	0	0	0	0	0	0	1	1	2	1	0	4a	0
0	0	0	0	0	0	0	0	0	1	0	0	2	0	4a	0
1	0	0	0	0	0	0	0	0	1	0	0	2	0	4a	0
1	1	1	1	1	0	0	1	0	0	0	0	0	2	5	1
0	0	0	0	0	0	0	0	0	1	0	0	0	0	4a	0
1	0	0	0	0	0	0	0	0	2	1	0	2	1	4b	1
1	1	1	1	0	1	1	1	1	0	0	0	2	2	5	1
0	1	1	1	0	1	0	0	0	0	0	2	1	2	4c	1
0	0	0	0	0	0	0	0	0	1	2	1	0	1	4a	0
1	1	1	1	0	0	0	0	1	1	3	0	2	1	4b	0
1	1	1	0	1	1	0	0	1	0	0	2	2	1	5	1
1	1	1	0	1	0	0	0	1	0	2	2	0	2	5	1
1	0	0	0	0	0	0	0	0	1	0	2	0	2	4c	1
1	1	1	0	1	1	1	0	1	0	0	2	0	2	5	1
0	1	1	1	0	1	1	0	0	0	0	2	0	1	5	1
1	1	1	0	0	1	1	0	0	1	0	0	2	2	5	1
1	1	1	1	0	0	1	0	0	0	1	2	1	2	5	1
1	0	0	0	0	0	0	0	0	0	2	0	0	0	3	0
1	1	0	0	0	0	0	0	0	0	0	0	0	1	4a	0
0	1	0	0	0	0	0	0	1	0	2	2	0	0	4b	0
0	0	0	0	0	0	0	0	0	0	1	0	0	0	3	0
1	1	1	0	1	0	0	0	0	1	0	1	0	2	4b	0
0	0	0	0	0	0	0	0	0	2	1	0	2	2	4a	0
0	1	1	1	0	0	0	0	0	2	0	2	2	2	4b	0
1	1	1	1	1	0	0	0	0	2	0	2	0	0	4b	0
0	0	0	0	0	0	0	0	0	0	0	0	0	1	3	0
0	0	0	0	0	0	0	0	0	0	0	0	0	0	3	0
1	0	0	0	0	0	0	0	0	0	3	1	0	1	4a	0
0	0	0	0	0	0	0	0	0	0	0	1	0	0	4a	0
0	0	0	0	0	0	0	0	0	0	0	2	2	0	4a	0
1	0	0	0	0	0	0	0	0	0	0	0	0	0	4a	0
1	1	1	0	1	0	0	0	0	0	0	2	2	1	4c	1
1	1	1	1	1	0	0	0	1	0	0	0	2	2	4b	1
1	1	1	1	1	0	1	1	0	0	2	0	2	2	5	1

## Sheet: validation group
Age(0:＜40y;1≥40y)	Shape(0:regular; 1:irregular)	Circumscribed margin(0:Yes; 1:No)	Indistinct margin(0:No; 1:Yes)	Angular margin(0:No; 1:Yes)	Microlobulated margin(0:No; 1:Yes)	Spiculated margin(0:No; 1:Yes)	Hyperechoic halo(0:No; 1:Yes)	Orientation(0:parallel; 1:not parallel)	Echo pattern(0:hypoechoic; 1:isoechoic/hyperechoic/heterogeneous; 2:complex cystic and solid)	Posterior features(0:no posterior features;1:enhancement;2:shadowing;3:combined pattern)	Calcification(0:absent; 1:macrocalcification; 2:microcalcification)	Vascularity(0:absent; 1:edge blood supply; 2:internal blood supply)	Elasticity assessment(0:soft; 1:medium; 2:hard)	Conventional BI-RADS category	Pathology(0:benign; 1:malignant)
0	1	1	0	1	0	0	0	0	0	3	0	0	0	4a	0				Count	Pathology(0:benign; 1:malignant)
1	1	1	1	0	0	0	0	0	0	0	2	0	1	4b	0				Age(0:＜40y;1≥40y)	0	1	Grand Total
1	1	1	0	1	0	0	0	0	0	0	2	2	2	4b	0				0	30	6	36
0	1	1	0	1	0	0	0	0	0	2	0	0	2	4a	0				1	28	10	38
0	1	0	0	0	0	0	0	0	0	0	0	0	1	4a	0				Grand Total	58	16	74
1	1	1	1	1	0	1	1	0	0	0	2	0	2	4c	1
1	1	0	0	0	0	0	0	0	0	0	2	0	1	4a	0
1	1	1	0	1	0	1	0	0	0	3	2	2	2	5	1
0	1	0	0	0	0	0	0	0	0	2	0	0	1	4a	0
0	1	1	0	1	0	0	0	1	0	0	2	2	2	4b	1
1	0	0	0	0	0	0	0	0	0	0	0	0	1	3	0
0	1	0	0	0	0	0	0	0	0	0	2	2	2	4a	0
1	0	0	0	0	0	0	0	0	0	0	0	0	0	3	0
1	1	1	0	1	0	0	0	0	0	1	0	0	2	4c	1
0	1	1	1	0	0	0	0	0	1	0	0	2	1	4a	0
1	1	1	1	0	0	0	0	0	0	3	2	0	1	4a	0
1	1	1	1	0	0	0	0	0	0	0	0	0	1	4a	0
0	1	1	1	0	0	0	0	0	2	0	0	2	1	4b	0
1	1	1	0	1	0	1	0	1	0	2	2	2	2	5	1				Count	Pathology(0:benign; 1:malignant)
1	0	0	0	0	0	0	0	0	1	0	0	0	0	4a	0				Shape(0:regular; 1:irregular)	0	1	Grand Total
1	1	1	1	0	0	0	0	0	0	0	0	2	1	4a	0				0	7		7
0	1	1	0	0	0	1	0	1	0	0	2	2	2	4c	1				1	51	16	67
0	1	1	0	1	0	0	0	0	0	3	2	2	2	4c	1				Grand Total	58	16	74
1	1	1	0	1	0	0	0	0	0	0	0	0	0	4a	0
0	1	1	1	0	0	0	0	0	0	0	0	0	0	4a	0
1	1	1	1	0	0	0	0	0	0	0	0	0	1	4a	0
0	1	1	1	0	0	0	0	0	0	0	0	0	1	4a	0
0	1	1	0	1	0	0	0	0	0	0	2	0	0	4a	0
0	0	0	0	0	0	0	0	1	0	1	2	1	1	4b	0
1	1	1	0	1	0	0	0	1	0	2	2	0	2	4c	1
1	1	1	0	1	0	0	0	0	2	3	0	0	2	4b	0
1	1	1	0	1	0	0	0	0	0	0	0	0	1	4a	0
0	1	1	1	0	0	0	0	0	0	0	0	0	1	4a	0
0	1	0	0	0	0	0	0	0	0	0	0	0	1	4a	0
0	1	1	1	0	0	0	0	0	0	0	2	0	0	4a	0
1	0	0	0	0	0	0	0	1	0	2	0	0	1	4a	0
1	1	1	1	0	0	0	0	0	0	2	1	0	2	4b	0				Count	Pathology(0:benign; 1:malignant)
0	1	1	1	0	0	0	0	0	0	0	0	0	1	4a	0				Circumscribed margin(0:Yes; 1:No)	0	1	Grand Total
0	1	1	1	0	0	0	0	0	0	3	2	1	1	4a	0				0	15		15
0	1	1	0	1	0	0	0	0	0	0	2	0	2	4b	1				1	43	16	59
1	1	1	0	1	0	0	0	1	0	3	2	0	2	4c	1				Grand Total	58	16	74
1	0	0	0	0	0	0	0	0	0	0	0	2	1	3	0
0	1	1	0	1	0	0	0	0	0	0	0	0	1	4a	0
1	1	1	0	1	0	0	0	0	0	3	2	0	1	4c	1
1	1	1	0	1	0	1	0	1	0	3	2	2	2	5	1
0	1	1	1	0	0	0	0	0	0	0	0	0	1	4a	0
1	1	1	0	1	0	0	0	0	0	3	2	1	1	4b	0
1	1	1	0	1	0	0	0	0	0	0	0	0	0	4a	0
1	1	1	0	1	0	0	0	0	0	0	0	0	0	4a	0
1	1	1	1	0	0	0	0	0	0	0	0	2	1	4a	0
1	1	1	1	0	0	0	0	0	0	0	0	2	1	4a	0
0	1	1	0	1	0	0	0	1	0	0	0	1	2	4a	0
0	1	1	0	1	0	0	0	0	0	0	2	0	1	4b	0
0	1	1	0	0	1	0	0	0	0	0	1	0	1	4a	0
1	1	1	0	1	0	0	0	0	0	2	2	0	2	5	1				Count	Pathology(0:benign; 1:malignant)
0	1	1	0	0	0	1	0	0	0	2	2	2	1	4c	1				Indistinct margin(0:No; 1:Yes)	0	1	Grand Total
1	1	1	0	1	0	0	0	1	0	3	2	1	2	5	1				0	37	15	52
0	1	1	0	1	0	0	0	0	0	0	0	1	1	4a	0				1	21	1	22
1	0	0	0	0	0	0	0	0	0	0	0	0	0	3	0				Grand Total	58	16	74
0	1	1	0	0	0	1	0	1	0	3	2	2	2	5	1
0	1	0	0	0	0	0	0	0	0	0	2	0	1	4a	0
1	1	0	0	0	0	0	0	0	0	0	1	0	1	4a	0
1	1	1	0	1	0	0	0	0	0	0	2	0	1	4a	0
1	1	1	0	1	0	0	0	1	1	0	2	0	1	4b	0
1	1	0	0	0	0	0	0	0	0	0	1	0	1	4a	0
0	1	1	0	1	0	0	0	1	0	0	0	0	2	4b	0
0	1	1	1	0	0	0	0	0	2	0	0	1	2	4a	0
0	1	1	0	1	0	0	0	1	0	2	0	0	2	4b	0
1	1	1	1	0	0	0	0	0	2	0	2	0	0	4a	0
0	1	1	0	1	0	0	0	0	0	0	0	0	1	4a	0
0	1	1	0	1	0	0	0	0	0	0	0	0	0	4a	0
1	1	1	1	0	0	0	0	0	0	0	0	0	2	4a	0
0	1	1	0	1	0	0	0	1	0	1	0	0	2	4b	0				Count	Pathology(0:benign; 1:malignant)
0	1	1	1	0	0	0	0	0	2	0	2	1	2	4a	0				Angular margin(0:No; 1:Yes)	0	1	Grand Total
																			0	37	3	40
																			1	21	13	34
																			Grand Total	58	16	74
																			Count	Pathology(0:benign; 1:malignant)
																			Microlobulated margin(0:No; 1:Yes)	0	1	Grand Total
																			0	57	16	73
																			1	1		1
																			Grand Total	58	16	74
																			Count	Pathology(0:benign; 1:malignant)
																			Spiculated margin(0:No; 1:Yes)	0	1	Grand Total
																			0	58	9	67
																			1		7	7
																			Grand Total	58	16	74
																			Count	Pathology(0:benign; 1:malignant)
																			Hyperechoic halo(0:No; 1:Yes)	0	1	Grand Total
																			0	58	15	73
																			1		1	1
																			Grand Total	58	16	74
																			Count	Pathology(0:benign; 1:malignant)
																			Orientation(0:parallel; 1:not parallel)	0	1	Grand Total
																			0	51	8	59
																			1	7	8	15
																			Grand Total	58	16	74
																			Count	Pathology(0:benign; 1:malignant)
																			Echo pattern(0:hypoechoic; 1:isoechoic/hyperechoic/heterogeneous; 2:complex cystic and solid)	0	1	Grand Total
																			0	50	16	66
																			1	3		3
																			2	5		5
																			Grand Total	58	16	74
																			Count	Pathology(0:benign; 1:malignant)
																			Posterior features(0:no posterior features;1:enhancement;2:shadowing;3:combined pattern)	0	1	Grand Total
																			0	46	4	50
																			1	2	1	3
																			2	5	4	9
																			3	5	7	12
																			Grand Total	58	16	74
																			Count	Pathology(0:benign; 1:malignant)
																			Calcification(0:absent; 1:macrocalcification; 2:microcalcification)	0	1	Grand Total
																			0	38	1	39
																			1	4		4
																			2	16	15	31
																			Grand Total	58	16	74
																			Count	Pathology(0:benign; 1:malignant)
																			Vascularity(0:absent; 1:edge blood supply; 2:internal blood supply)	0	1	Grand Total
																			0	43	7	50
																			1	7	1	8
																			2	8	8	16
																			Grand Total	58	16	74
																			Count	Pathology(0:benign; 1:malignant)
																			Elasticity assessment(0:soft; 1:medium; 2:hard)	0	1	Grand Total
																			0	12		12
																			1	34	2	36
																			2	12	14	26
																			Grand Total	58	16	74
																			Count	Pathology(0:benign; 1:malignant)
																			Conventional BI-RADS category	0	1	Grand Total
																			3	4		4
																			5		6	6
																			4a	42		42
																			4b	12	2	14
																			4c		8	8
																			Grand Total	58	16	74
